# Supplementary material for: Squamous Cell Carcinoma of the Oral Cavity, Oropharynx, and Larynx: A Scoping Review of Treatment Guidelines Worldwide
Source: Cancers (Basel). 2023 Sep 3;15(17):4405. doi: 10.3390/cancers15174405 (PMC10486835; doi:10.3390/cancers15174405)
Supplement: Supplementary file 1 [file cancers-15-04405-s001.zip]

Archive with 1 entries (1 files):
- cancers-2568544-supplementary.pdf
